# Supplementary material for: Functional morphology of giant mole crab larvae: a possible case of defensive enrollment
Source: Zoological Lett. 2016 Aug 26;2(1):17. doi: 10.1186/s40851-016-0052-5 (PMC5000411; doi:10.1186/s40851-016-0052-5)
Supplement: Additional file 1: — Descriptive matrix of specimen A (ZMUC-CRU-8679). (XLS 39 kb) [file 40851_2016_52_MOESM1_ESM.xls]

## Sheet: Tabelle1
Character group	Character	Character state
Habitus.	Small arthropod	larva with a globose shield, with a long, anteriorly directed, rostral spine (slightly shorter than shield length) and lateral spines (similar length as rostral spine).
	Body differentiated into	cephalothorax, pleon and non-somitic telson.
	Body with	20 segments,
	ocular segment plus	19 appendage-bearing (post-ocular) segments.
	Ocular segment	incorporated into the cephalothorax, dorsal area contributes to the shield.
	Post-ocular segment 1	incorporated into the cephalothorax, dorsal area contributes to the shield.
	Post-ocular segment 2	incorporated into the cephalothorax, dorsal area contributes to the shield.
	Post-ocular segment 3	incorporated into the cephalothorax, dorsal area contributes to the shield.
	Post-ocular segment 4	incorporated into the cephalothorax, dorsal area contributes to the shield.
	Post-ocular segment 5	incorporated into the cephalothorax, dorsal area contributes to the shield.
	Post-ocular segment 6	incorporated into the cephalothorax, dorsal area contributes to the shield.
	Post-ocular segment 7	incorporated into the cephalothorax, dorsal area contributes to the shield.
	Post-ocular segment 8	incorporated into the cephalothorax, dorsal area contributes to the shield.
	Post-ocular segment 9	incorporated into the cephalothorax, dorsal area contributes to the shield.
	Post-ocular segment 10	incorporated into the cephalothorax, dorsal area contributes to the shield.
	Post-ocular segment 11	incorporated into the cephalothorax, dorsal area contributes to the shield.
	Post-ocular segment 12	incorporated into the cephalothorax, dorsal area contributes to the shield.
	Post-ocular segment 13	incorporated into the cephalothorax, dorsal area contributes to the shield.
	Post-ocular segment 14	is a seperate pleon segment, dorsally forming a tergite.
	Post-ocular segment 15	is a seperate pleon segment, dorsally forming a tergite.
	Post-ocular segment 16	is a seperate pleon segment, dorsally forming a tergite.
	Post-ocular segment 17	is a seperate pleon segment, dorsally forming a tergite.
	Post-ocular segment 18	is a seperate pleon segment, dorsally forming a tergite.
	Post-ocular segment 19	is a seperate pleon segment, dorsally forming a tergite.
Eyes.	Lateral eyes	compound eye, with numerous ommatidia covered by cornea; stalked.
	Shield length	about 8.5 mm, measured with rostral spine.
Cephalothorax.	Shield	shield more or less spherical, without setae; large, shield-like, cuticular structure formed by dorsal region of cephalothoracic segments. Anterior rim of the shield drawn out into prominent rostral spine. Posterior rim of the shield slightly convex, with a confined gape, as wide as the posterior gape of the shield.
	Rostrum	unpaired anterior extension of shield, elongated, without spines; anterior region slightly bent upwards.
	Shield length	about 8.5 mm (measured with rostral spine) and 5.1 mm (without rostral spine).
	Shield width	(measured without spines), about 5.2 mm (about 60% of shield length).
	Maximum width	(measured without spines), about 5.2 mm (60% of shield length).
	Rostral spine	about 40% of the shield length (measured from the eyestalk to distal tip).
Post-ocular segment 14.	Anterior-posterior dimension of post-ocular segment 14 about	25% of the shield length.
	Total width of the segment	25% of the maximum shield width, gape as wide as the posterior gape of the shield.
	Tergo-pleura	not developed.
	Anterior region of post-ocular segment 14	slightly convex.
Post-ocular segment 15.	Anterior-posterior dimension of post-ocular segment 15 about	5% of the shield length.
	Total width of the segment	25% of the maximum shield width; as wide as gape of the shield.
	Tergo-pleura	not developed.
	Post-ocular segment 15 armed with	one cone-shaped spine in the middle of anterior rim of the segment.
Post-ocular segment 16.	Anterior-posterior dimension of post-ocular segment 16 about	20% of the shield length.
	Total width of the segment	about 25% of the maximum shield width.
	Tergo-pleura	not developed.
Post-ocular segment 17.	Anterior-posterior dimension of post-ocular segment 17 about	20% of the shield length.
	Total width of the segment	about 25% of the maximum shield width.
	Tergo-pleura	not developed.
Post-ocular segment 18.	Anterior-posterior dimension of post-ocular segment 18 about	15% of the shield length.
	Total width of the segment	50% of the maximum shield width, measured on posterior rim of the segment.
	Axial region	25% of the maximum shield width.
	Tergo-pleura	about 40% of the axial region, on each side.
Post-ocular segment 19.	Anterior-posterior dimension of post-ocular segment 19 about	10% of the shield length.
	Total width of the segment	about 50% of the maximum shield width.
	Tergo-pleura	no clear differentiation between axial region and tergo-pleura possible.
Telson.	Telson shape in dorsal view	more or less rectangular-shaped. About 45% of shield length and about 30% wider than long. Anterior rim slightly concave, posterior rim convex. The lateral rim on each side slightly convex.
	Telson shape in lateral view	distally tapering.
	Tip of telson	more or less triangular-shaped from dorsal view, with a flattened tip.
	Telson setae	on tip of telson.
	Telson width	suddenly increased after about 20% from anterior to posterior rim.
	Number of telson setae	47 simple setae on distal rim of telson.
	Size of telson setae	further lateral setae are shorter than distal ones. The 20th setae counted from each terminal rim are the longest ones, the most central one is about 50% shorter than the longest.
	Telson armed with	2 spines on distal rim as protrusion of lateral rim on each side.
Hypostome-labrum complex	Hypostome-labrum complex	with more or less triangular-shaped labrum in ventral view, anteriorly surrounded by hypostome.
Appendage of post-ocular segment 1 (Antennula).	Differentiated	into peduncle and one flagellum. Antennula with asthetascs.
	Peduncle	more or less tube-shaped and curved to outer lateral rim of the shield. With spine-like protrusion on distal part of the inner lateral rim. Not yet divided into elements, future subdivision into 3 elements visible. Width of broadest part about 50% of maximum length.
	Flagellum 1	not yet developed.
	Flagellum 2	tube-shaped with a rounded tip. About 35% shorter than peduncle, with a slightly curved inner lateral rim with numerous setae (asthetascs) arranged in 6 tiers.
Appendage of post-ocular segment 2 (Antenna).	Appendage 2 differentiated	into coxa, basipod (peduncle), endopod and a paddle-shaped exopod; bears opening of antennal gland on basipod.
	Peduncle	not yet divided into elements, with 1 spine on distal rim of basipod, where endopod arises from it.
	Exopod	paddle-shaped, with 17 plumose setae on the rounded tip and the outer lateral rim.
	Endopod	pointed and curved, not yet divided into elements. Without setae.
Appendage of post-ocular segment 3 (Mandible).	Appendage 3 differentiated	into coxa with endite and mandibular palp.
	Coxa	elongate in medio-lateral axis, medially ending in a row of about 12 teeth. Row consisting of more or less lobate teeth, short triangular and longer elongate teeth with a pointed tip.
	Mandibular palp	not yet developed, but future palp visible.
	Sternal protrusion of mandibular segment (paragnaths)	u-shaped with 2 lateral elongate paddle-shaped setae bearing protrusions on distal rim. About 35% wider than maximum length and about as large as hypostome-labrum complex.
Appendage 4 (Maxillula).	Appendage 4 differentiated	into coxa with coxal endite and basipod with basipodal endite and endopod.
	Coxal endite	more or less triangular-shaped from proximal to distal, with a rounded tip. With 4 elongated plumose setae on the at the tip.
	Basipodal endite	paddle-shaped, elongate. With 4 spines at the tip, armed with tiny spines. About 30% longer than coxal endite.
	Endopod	pointed extension on basipod, not subdivided. 1 elongate, plumose seta and 1 smaller seta on the tip.
Appendage of post-ocular segment 5 (Maxilla).	Appendage 5 differentiated	into coxa and basipod, both drawn out into two pronounced lobate endites each, endopod and exopod.
	Endopod of appendage 5	not yet developed.
	Exopod of appendage 5	largest element, bilobed with a distal and proximal lobe. With numerous plumose setae around the rim.
	Coxa	with 2 lobate endites with 4 setae on each lobe. Distal lobe smaller than proximal one.
	Basipod	with 2 lobate endites with 4 setae on each lobe. Distal lobe larger than proximal one.
Appendage of post-ocular segment 6 (Maxilliped 1).	Appendage 6	with coxa and basipod, from which endopod and exopod arise. Coxa and basipod with endites.
	Coxa	more or less tube-shaped. With endite.
	Basipod	more or less rectangular-shaped, with heart-shaped protrusion of anterior part. Bears endopod and exopod. About 73% longer than coxa. About twice as long as wide.
	Basipodal endite	very prominent, slightly curved. With 9 plumose setae, and 4 spines (armed with tiny spines) on inner lateral rim.
	Coxal endite of	small, more or less triangular from proximal to distal, without setae.
	Endopod	with 5 elements (ischium, merus, carpus, propodus, dactylus); about as long as maximum lenght of basipod.
	Endopod element 1	more or less tube-shaped. About 45% longer than wide, with 4 plumose setae on distal rim.
	Endopod element 2	more or less tube-shaped. About as long as preceding element. About 45% longer than wide, with 2 plumose setae on distal rim.
	Endopod element 3	more or less tube-shaped, About 30% shorter than preceding element. About 40% longer than wide, with 2 plumose setae on distal rim.
	Endopod element 4	more or less tube-shaped. About 20% shorter than preceding element. About 30% longer than wide, with 3 plumose setae on distal rim.
	Endopod element 5	pointed, about 16% shorter than preceding element. About 60% longer than wide, with 5 plumose setae on distal rim.
	Exopod	tube-shaped,tapering. Not yet subdivided into elements. Bent backwards. 85% longer than wide, with about 12 plumose setae on the tip. Laterally with one lobate protrusion slightly beyond the inner proximal rim and one lobate protrusion slightly below the tip.
Appendage of post-ocular segment 7 (Maxilliped 2).	Appendage 7	with coxa and basipod, from which endopod and exopod arise. Coxa and basipod with endites.
	Coxa	more or less tube-shaped, without setae.
	Coxal endite	small, more or less triangular from proximal to distal, without setae.
	Basipod	more or less rectangular-shaped, with heart-shaped protrusion of anterior part. Bears endopod and exopod. About 70% longer than coxa. About twice as long as wide.
	Basipodal endite	very prominent, slightly curved. With 3 plumose setae, on inner lateral rim.
	Endopod of appendage 7	with 4 elements. About as long as maximum length of basipod.
	Endopod element 1	more or less tube-shaped. About 40% longer than wide. With 3 plumose setae on inner distal rim.
	Endopod element 2	more or less tube-shaped. About 45% longer than wide. About 12% longer than preceding element. With 2 plumose setae on inner distal rim.
	Endopod element 3	more or less tube-shaped. About 50% longer than maximum width, and about the same length than preceding element. With 2 plumose setae on inner distal rim.
	Endopod element 4	Tapering with a rounded tip. About 60% longer than wide. About 25% shorter than preceding element. With 3 plumose setae on tip.
	Exopod of appendage 7	tube-shaped, tapering. Not yet subdivided into elements. Bent backwards. About 10% shorter than endopod and about 85% longer than wide. With about 12 plumose setae on the tip. Setae bearing tip bent to the inner lateral side. Laterally with one lobate protrusion slightly beyond the inner proximal rim and one lobate protrusion slightly below the tip.
Appendage of post-ocular segment 8 (Maxilliped 3).	Appendage 8	with coxa and basipod, from which endopod and exopod arise. Without endites.
	Coxa	more or less rectangular-shaped, without setae.
	Coxal endite of appendage 8	not developed.
	Basipod	more or less tube-shaped. Bears endopod and exopod. Endopod about 55% longer than coxa. About twice as long as wide.
	Endopod of appendage 8	with 4 elements, separation indicated by faint lines, about 15% shorter than maximum length of basipod and about 70% longer than wide.
	Endopod element 1	more or less tube-shaped. About 20% longer than maximum width. Without setae.
	Endopod element 2	more or less rectangular-shaped. About 30% wider than maximum length. About 40% shorter than preceding element. Without setae.
	Endopod element 3	more or less tube-shaped. About 50% longer than maximum width, and about the same length than preceding element. With 2 plumose setae on inner distal rim.
	Endopod element 4	tapering, about as long as maximum width. About 20% longer than preceding element, with 2 simple setae on tip.
	Exopod of appendage 8	tube-shaped, tapering. Not yet subdivided into elements. Slightly bent backwards. About 15% longer than endopod and about 80% longer than wide. With about 18 plumose setae on the tip. Setae bearing tip bent to the inner lateral side. Laterally with one lobate protrusion slightly below the tip.
Appendage of post-ocular segment 9 (Thoracopod 4).	Appendage 9	with coxa and basipod (difficult to differentiate in this developmental stage) and endopod; without setae.
	Endopod of appendage 9	consists of 5 visible elements (difficult to identify in this early developmental stage) separated by faint lines; distal part of this appendage is modified to a prominent chela.
	Endopod element 1-2	probably corresponding to ischium and merus, not yet separated. More or less tube-shaped. About 25% longer than maximum width.
	Endopod element 3 (carpus)	more or less tube-shaped, curved to the inner side. About 15% longer than maximum width. About 12% shorter than preceding element.
	Endopod element 4 (propodus)	about 44% longer than maximum width, with outgrowth, which represents the complement of the following element (dactylus). Outgrowth about 35% shorter than main part of the element.
	Endopod element 5 (dactylus)	movable against outgrowth of propodus. Tapering, slightly curved. About 50% of maximum length of preceding element (propodus).
	Chela	is formed by the articulation of element 5 (dactylus) against an outgrowth of element 4 (propodus).
Appendage of post-ocular segment 10 (Thoracopod 5).	Appendage 10	with coxa and basipod (difficult to differentiate in this early developmental stage) and endopod. Without setae.
	Coxa	difficult to differentiate in this early developmental stage. Without setae.
	Basipod	difficult to differentiate in this early developmental stage. Without setae.
	Endopod of Appendage 10	consists of 5 elements (difficult to identify in this early developmental stage). Distal part without chela.
	Endopod element 1 (ischium)	more or less triangular-shaped from proximal to distal. About 24% longer than maximum width. Without setae.
	Endopod element 2 (merus)	more or less tube-shaped, slightly curved to inner side. About 38% longer than maximum length and 38% longer than preceding element. Without setae.
	Endopod element 3 (carpus)	tube-shaped. About 32% longer than maximum width and about 8% shorter than preceding element. Without setae.
	Endopod element 4 (propodus)	tube-shaped, about as long as maximum width and about 34% shorter than preceding element. Without setae
	Endopod element 5 (dactylus)	tapering, with a slightly rounded tip. About 81% longer than maximum width, and about 62% longer than maximum width. Without setae.
Appendage of post-ocular segment 11 (Thoracopod 6).	Appendage 11	with coxa and basipod (difficult to differentiate in this early developmental stage) and endopod. Without setae.
Appendage of post-ocular segment 12 (Thoracopod 7).	Appendage 12	with coxa and basipod and endopod (difficult to differentiate in this early developmental stage, separation indicated by faint lines). Without setae.
Appendage of post-ocular segment 13 (Thoracopod 8).	Appendage 13 differentiated	with coxa and basipod and endopod (difficult to differentiate in this early developmental stage, separation indicated by faint lines). Without setae.
Appendage of post-ocular segment 14 (Pleopod 1).	Appendage 14	not found, not documented.
Appendage of post-ocular segment 15 (Pleopod 2).	Appendage 15 differentiated	into basipod and endopod. Separation indicated by a faint line.
	Basipod	elongate tube-shaped, about 50% longer than maximum width.
	Endopod of appendage 15	tube-shaped, with a rounded tip. About 40% longer than maximum width, and about 20% shorter than basipod.
Appendage of post-ocular segment 16 (Pleopod 3).	Appendage 16 differentiated	into basipod and endopod. Separation indicated by a faint line.
	Basipod	elongate tube-shaped, about 35% longer than maximum width.
	Endopod of appendage 16	tube-shaped, with a rounded tip. About 25% longer than maximum width, and about 35% shorter than basipod.
Appendage 17 (Pleopod 4).	Appendage 17 differentiated	into basipod and endopod. Separation indicated by a faint line.
	Basipod	elongate tube-shaped, about 35% longer than maximum width.
	Endopod of appendage 17	tube-shaped, with a rounded tip. About 47% longer than maximum width, and about 10% shorter than basipod.
Appendage 18 (Pleopod 5).	Appendage 18 differentiated	into basipod and endopod. Separation indicated by a faint line.
	Basipod	elongate tube-shaped, about 45% longer than maximum width.
	Endopod of appendage 18	tube-shaped, with a rounded tip. About 40% longer than maximum width, and about 35% shorter than basipod.
Appendage of post-ocular segment 19 (Uropod).	Appendage 19 differentiated	into basipod and endopod and exopod.
	Basipod	Tube-shaped, 55% longer than maximum width.
	Endopod	tube-shaped with a rounded tip, about 40% longer than maximum width. Without setae.
	Exopod	paddle-shaped, with about 16 plumose setae on the distal rim, and the inner lateral rim of appendage. With one spine representing the delineation of setae and extention of the outer rim of exopod.
