# Supplementary material for: Functional morphology of giant mole crab larvae: a possible case of defensive enrollment
Source: Zoological Lett. 2016 Aug 26;2(1):17. doi: 10.1186/s40851-016-0052-5 (PMC5000411; doi:10.1186/s40851-016-0052-5)
Supplement: Additional file 2: — Persistent identifiers for specimens in database MorphDBase. (XLS 7.50 kb) [file 40851_2016_52_MOESM2_ESM.xls]

## Sheet: Tabelle1
Specimen	Museum repository number	MorphDBase number
A	ZMUC-CRU-8679	N_Rudolf_20160822-M-13.1
B	ZMUC-CRU-8681	N_Rudolf_20160822-M-11.1
C	ZMUC-CRU-8680	N_Rudolf_20160822-M-12.1
D	ZMUC-CRU-8683	N_Rudolf_20160822-M-9.1
E	MNHN-IU-2014-5468	N_Rudolf_20160822-M-15.1
F	Mu_267	N_Rudolf_20160822-M-14.1
G	ZMUC-CRU-8684	N_Rudolf_20160822-M-16.1
H	ZMUC-CRU-8682	N_Rudolf_20160822-M-10.1
